# Supplementary material for: Lacticaseibacillus paracasei sh2020 induced antitumor immunity and synergized with anti-programmed cell death 1 to reduce tumor burden in mice
Source: Gut Microbes. 2022 Mar 8;14(1):2046246. doi: 10.1080/19490976.2022.2046246 (PMC8920197; doi:10.1080/19490976.2022.2046246)
Supplement: Supplemental Material [file KGMI_A_2046246_SM4125.zip]

Archive with 6 entries (6 files):
- Figure S1.tif
- Figure S2.tif
- FigureS3.tif
- FigureS4.tif
- FigureS5.tif
- FigureS6.tif
